# Supplementary material for: An open-source LED array illumination system for automated multiwell plate cell culture photodynamic therapy experiments
Source: Sci Rep. 2022 Nov 11;12:19341. doi: 10.1038/s41598-022-22020-7 (PMC9652332; doi:10.1038/s41598-022-22020-7)
Supplement: Supplementary file 4 — Supplementary Information 4. [file 41598_2022_22020_MOESM4_ESM.csv]

4.6	18.1	0	0	1	1	SingleCell
-78.3	-7.8	27.3	27.3	4	2	96well 3x3
-75.0	-14	27.4	18.5	4	3	96well 3x2 (horizontal)
-82.6	-7.9	18.2	26.9	6	2	96well 2x3 (vertical)
